# Supplementary material for: Identifying homogeneous subgroups of patients and important features: a topological machine learning approach
Source: BMC Bioinformatics. 2021 Sep 20;22:449. doi: 10.1186/s12859-021-04360-9 (PMC8451168; doi:10.1186/s12859-021-04360-9)
Supplement: Supplementary file 2 — Additional file 2. Main characteristics of the top five clusters derived with our pipeline applied to the validation dataset [file 12859_2021_4360_MOESM2_ESM.xlsx]

## Sheet: Sheet1
Summary statistics for top five clusters from Mapper pipeline
For GENDEP data (n=430).
			Cluster 1 (AUC = 0.714)					Cluster 2 (AUC = 0.560)					Cluster 3 (AUC = 0.814)					Cluster 4 (AUC = 0.647)					Cluster 5 (AUC = 0.518)
			Summary statistics (% or mean, and 95%CI) for members vs. non-members, including p-values from chi-square or Kolmogorov-Smirnov test			Gain* from XGBoost model		Summary statistics (% or mean, and 95%CI) for members vs. non-members, including p-values from chi-square or Kolmogorov-Smirnov test			Gain* from XGBoost model		Summary (% or mean, and 95%CI) statistics for members vs. non-members, including p-values from chi-square or Kolmogorov-Smirnov test			Gain* from XGBoost model		Summary statistics (% or mean, and 95%CI) for members vs. non-members, including p-values from chi-square or Kolmogorov-Smirnov test			Gain* from XGBoost model		Summary statistics (% or mean, and 95%CI) for members vs. non-members, including p-values from chi-square or Kolmogorov-Smirnov test			Gain* from XGBoost model
		Measure	Non-member	Member	KS/Chi2			Non-member	Member	KS/Chi2			Non-member	Member	KS/Chi2			Non-member	Member	KS/Chi2			Non-member	Member	KS/Chi2
	Sociodemographic variables	drug	51.9% [46.6, 57.1]	50.0% [38.3, 61.7]	Chi2 = 0.02314; pval=0.87910	0		50.0% [44.9, 55.1]	62.3% [49.2, 75.3]	Chi2 = 2.32049; pval=0.12768	0.0122626		51.6% [46.3, 56.9]	51.3% [40.1, 62.6]	Chi2 = 0.00686; pval=0.93400	0.000998429		50.6% [45.3, 55.9]	55.4% [44.7, 66.1]	Chi2 = 0.44405; pval=0.50518	0.00551705		50.5% [45.5, 55.5]	61.5% [46.3, 76.8]	Chi2 = 1.30629; pval=0.25307	0.0139267
		educ	12.46 [12.11, 12.81]	11.64 [10.93, 12.35]	KS = 0.11868; pval=0.35045	0.00915631		12.43 [12.08, 12.77]	11.62 [10.83, 12.42]	KS = 0.13438; pval=0.33854	0.00358732		12.48 [12.12, 12.84]	11.62 [10.95, 12.29]	KS = 0.12166; pval=0.28766	0.00610381		12.41 [12.06, 12.77]	11.98 [11.26, 12.69]	KS = 0.08990; pval=0.61609	0.00208735		12.41 [12.07, 12.75]	11.49 [10.59, 12.39]	KS = 0.15452; pval=0.33001	0.00812485
		marital.rec	58.1% [53.0, 63.3]	57.1% [45.5, 68.7]	Chi2 = 0.00035; pval=0.98518	0		57.1% [52.0, 62.1]	64.2% [51.2, 77.1]	Chi2 = 0.68593; pval=0.40755	0.00324357		58.0% [52.8, 63.2]	57.9% [46.8, 69.0]	Chi2 = 0.01349; pval=0.90753	0.000624345		56.5% [51.2, 61.8]	63.9% [53.5, 74.2]	Chi2 = 1.18988; pval=0.27535	0.00414586		57.1% [52.1, 62.0]	66.7% [51.9, 81.5]	Chi2 = 0.97309; pval=0.32391	0.00907095
		occup.rec	58.4% [53.2, 63.6]	61.4% [50.0, 72.8]	Chi2 = 0.11324; pval=0.73648	0.00237468		57.6% [52.6, 62.7]	67.9% [55.4, 80.5]	Chi2 = 1.63279; pval=0.20132	0.00173137		58.3% [53.1, 63.5]	61.8% [50.9, 72.8]	Chi2 = 0.19861; pval=0.65584	0		58.6% [53.3, 63.8]	60.2% [49.7, 70.8]	Chi2 = 0.02283; pval=0.87989	0		58.6% [53.7, 63.6]	61.5% [46.3, 76.8]	Chi2 = 0.03231; pval=0.85734	0
		children.rec	68.7% [63.8, 73.5]	72.9% [62.4, 83.3]	Chi2 = 0.30624; pval=0.58000	0.00398896		68.2% [63.4, 73.0]	77.4% [66.1, 88.6]	Chi2 = 1.42060; pval=0.23331	0		69.0% [64.1, 73.9]	71.1% [60.9, 81.2]	Chi2 = 0.04684; pval=0.82865	0		68.0% [63.1, 73.0]	74.7% [65.3, 84.1]	Chi2 = 1.09188; pval=0.29606	0.00110558		68.1% [63.4, 72.7]	82.1% [70.0, 94.1]	Chi2 = 2.63323; pval=0.10465	0.0134973
		smoker	40.7% [35.6, 45.9]	45.7% [34.0, 57.4]	Chi2 = 0.40723; pval=0.52338	0		40.8% [35.7, 45.8]	47.2% [33.7, 60.6]	Chi2 = 0.54179; pval=0.46169	0.0083818		40.3% [35.1, 45.5]	47.4% [36.1, 58.6]	Chi2 = 1.00989; pval=0.31493	0.0241473		40.8% [35.6, 46.1]	44.6% [33.9, 55.3]	Chi2 = 0.24684; pval=0.61931	0.0311347		41.6% [36.7, 46.6]	41.0% [25.6, 56.5]	Chi2 = 0.00969; pval=0.92158	0
		bmi_wk0	25.78 [25.26, 26.30]	25.16 [24.17, 26.15]	KS = 0.09780; pval=0.59453	0.00208298		25.66 [25.16, 26.15]	25.80 [24.50, 27.10]	KS = 0.10424; pval=0.65206	0.0109247		25.81 [25.29, 26.33]	25.06 [24.11, 26.01]	KS = 0.10038; pval=0.51936	0.0108212		25.50 [25.02, 25.98]	26.38 [25.09, 27.67]	KS = 0.12201; pval=0.25001	0.00753126		25.60 [25.12, 26.08]	26.42 [24.85, 27.99]	KS = 0.13176; pval=0.52386	0.00785581
		age	42.29 [41.07, 43.51]	42.43 [39.93, 44.92]	KS = 0.08531; pval=0.74889	0.0056305		42.31 [41.12, 43.50]	42.36 [39.58, 45.14]	KS = 0.08742; pval=0.83707	0.0136881		42.25 [41.02, 43.48]	42.61 [40.22, 44.99]	KS = 0.09230; pval=0.62429	0.00282957		42.10 [40.86, 43.34]	43.19 [40.88, 45.50]	KS = 0.07247; pval=0.84518	0.00542245		42.26 [41.10, 43.42]	42.85 [39.45, 46.24]	KS = 0.07229; pval=0.98527	0.00461446
		ageonset	31.03 [29.90, 32.17]	33.47 [30.92, 36.02]	KS = 0.11026; pval=0.43912	0.0103827		31.20 [30.09, 32.31]	33.09 [30.20, 35.99]	KS = 0.11685; pval=0.51044	0.00653177		31.01 [29.86, 32.15]	33.39 [30.93, 35.86]	KS = 0.09291; pval=0.61643	0.0201501		31.09 [29.96, 32.22]	32.84 [30.27, 35.42]	KS = 0.11036; pval=0.36056	0.00560748		31.31 [30.22, 32.39]	32.72 [29.12, 36.32]	KS = 0.11257; pval=0.71544	0.00272004
		sex	37.6% [32.5, 42.7]	27.1% [16.7, 37.6]	Chi2 = 2.34177; pval=0.12595	0		37.0% [32.0, 41.9]	28.3% [16.2, 40.4]	Chi2 = 1.15577; pval=0.28234	0.0111471		37.4% [32.3, 42.5]	28.9% [18.8, 39.1]	Chi2 = 1.58084; pval=0.20864	0		37.3% [32.1, 42.4]	30.1% [20.3, 40.0]	Chi2 = 1.18928; pval=0.27547	0.00139048		36.9% [32.1, 41.8]	25.6% [11.9, 39.3]	Chi2 = 1.49473; pval=0.22148	0.00382963
	Depressive severity	madrs1wk0	3.42 [3.31, 3.53]	4.14 [3.97, 4.31]	KS = 0.42137; pval=0.00000	0.018746		3.48 [3.37, 3.59]	3.92 [3.75, 4.09]	KS = 0.34362; pval=0.00002	0.0192379		3.39 [3.28, 3.50]	4.22 [4.05, 4.39]	KS = 0.43833; pval=0.00000	0.0579611		3.44 [3.33, 3.56]	3.93 [3.80, 4.05]	KS = 0.36704; pval=0.00000	0.00434268		3.51 [3.40, 3.61]	3.87 [3.66, 4.08]	KS = 0.29957; pval=0.00260	0.00147673
		madrs2wk0	3.66 [3.55, 3.76]	4.43 [4.25, 4.61]	KS = 0.34330; pval=0.00000	0.0711694		3.73 [3.62, 3.84]	4.17 [4.00, 4.34]	KS = 0.29440; pval=0.00047	0.0104782		3.63 [3.52, 3.73]	4.51 [4.34, 4.69]	KS = 0.39744; pval=0.00000	0.0108568		3.70 [3.59, 3.81]	4.13 [3.99, 4.28]	KS = 0.32648; pval=0.00000	0.00852499		3.75 [3.65, 3.85]	4.13 [3.93, 4.33]	KS = 0.26708; pval=0.01016	0.00768319
		madrs3wk0	2.89 [2.78, 3.00]	3.27 [3.06, 3.48]	KS = 0.20073; pval=0.01568	0		2.92 [2.81, 3.03]	3.17 [2.93, 3.41]	KS = 0.10018; pval=0.69908	0		2.88 [2.77, 2.99]	3.29 [3.09, 3.49]	KS = 0.19230; pval=0.01699	0.0012158		2.89 [2.78, 3.00]	3.20 [3.01, 3.40]	KS = 0.14928; pval=0.09116	0.00123733		2.92 [2.81, 3.02]	3.31 [3.02, 3.60]	KS = 0.19063; pval=0.13292	0
		madrs4wk0	2.99 [2.83, 3.15]	4.17 [3.96, 4.38]	KS = 0.44978; pval=0.00000	0.0556723		3.06 [2.90, 3.21]	4.08 [3.81, 4.34]	KS = 0.38182; pval=0.00000	0.0195814		2.97 [2.81, 3.13]	4.17 [3.98, 4.36]	KS = 0.46998; pval=0.00000	0.0242534		3.04 [2.88, 3.20]	3.78 [3.50, 4.07]	KS = 0.28206; pval=0.00004	0.00184467		3.09 [2.94, 3.24]	4.10 [3.80, 4.41]	KS = 0.35716; pval=0.00015	0
		madrs5wk0	1.83 [1.65, 2.00]	3.06 [2.76, 3.36]	KS = 0.42678; pval=0.00000	0		1.93 [1.76, 2.10]	2.74 [2.38, 3.09]	KS = 0.26892; pval=0.00189	0.0286199		1.77 [1.60, 1.95]	3.20 [2.92, 3.48]	KS = 0.46953; pval=0.00000	0.0137095		1.96 [1.78, 2.14]	2.34 [2.02, 2.65]	KS = 0.15206; pval=0.08126	0.00544233		1.98 [1.81, 2.15]	2.54 [2.13, 2.95]	KS = 0.20795; pval=0.08019	0.032973
		madrs6wk0	2.93 [2.80, 3.06]	3.50 [3.32, 3.68]	KS = 0.21624; pval=0.00677	0.0109799		2.97 [2.84, 3.09]	3.43 [3.24, 3.63]	KS = 0.19114; pval=0.05837	0.00682107		2.90 [2.78, 3.03]	3.58 [3.40, 3.76]	KS = 0.26747; pval=0.00020	0.00230391		2.90 [2.77, 3.03]	3.53 [3.36, 3.70]	KS = 0.25583; pval=0.00025	0.0114341		2.98 [2.86, 3.10]	3.49 [3.24, 3.73]	KS = 0.23896; pval=0.02888	0.00763684
		madrs7wk0	3.05 [2.95, 3.16]	4.00 [3.85, 4.15]	KS = 0.50387; pval=0.00000	0.0204573		3.13 [3.03, 3.24]	3.75 [3.57, 3.94]	KS = 0.29866; pval=0.00037	0.0184572		3.04 [2.93, 3.14]	4.00 [3.86, 4.14]	KS = 0.52639; pval=0.00000	0.029497		3.08 [2.97, 3.20]	3.73 [3.59, 3.88]	KS = 0.32601; pval=0.00000	0.00383915		3.15 [3.05, 3.26]	3.79 [3.57, 4.02]	KS = 0.33783; pval=0.00042	0
		madrs8wk0	2.93 [2.80, 3.05]	3.79 [3.58, 3.99]	KS = 0.37806; pval=0.00000	0.00616641		3.00 [2.87, 3.13]	3.57 [3.35, 3.78]	KS = 0.29368; pval=0.00049	0.009008		2.92 [2.79, 3.05]	3.76 [3.57, 3.96]	KS = 0.36537; pval=0.00000	0.0221767		2.94 [2.81, 3.08]	3.59 [3.41, 3.77]	KS = 0.28606; pval=0.00003	0.0135206		3.03 [2.91, 3.15]	3.49 [3.22, 3.75]	KS = 0.25413; pval=0.01665	0.0153151
		madrs9wk0	2.68 [2.56, 2.80]	3.33 [3.11, 3.54]	KS = 0.26927; pval=0.00033	0.0069849		2.74 [2.63, 2.86]	3.11 [2.83, 3.39]	KS = 0.19463; pval=0.05128	0.01149		2.65 [2.54, 2.77]	3.41 [3.20, 3.62]	KS = 0.32075; pval=0.00000	0.0023401		2.72 [2.60, 2.84]	3.08 [2.87, 3.30]	KS = 0.21530; pval=0.00338	0.0127053		2.76 [2.65, 2.87]	3.05 [2.74, 3.37]	KS = 0.16190; pval=0.27847	0.0127871
		madrs10wk0	1.67 [1.54, 1.79]	2.47 [2.18, 2.77]	KS = 0.26622; pval=0.00040	0.0147266		1.77 [1.64, 1.90]	2.00 [1.72, 2.28]	KS = 0.12746; pval=0.40187	0.0143802		1.64 [1.51, 1.76]	2.54 [2.26, 2.82]	KS = 0.30847; pval=0.00001	0.0108973		1.77 [1.64, 1.91]	1.92 [1.68, 2.15]	KS = 0.12462; pval=0.22884	0.00916894		1.80 [1.68, 1.93]	1.77 [1.43, 2.11]	KS = 0.07753; pval=0.97121	0
		hamd1wk0	2.70 [2.62, 2.78]	3.19 [3.06, 3.32]	KS = 0.27330; pval=0.00023	0		2.76 [2.68, 2.84]	2.91 [2.76, 3.05]	KS = 0.12654; pval=0.41018	0.0147532		2.68 [2.60, 2.76]	3.22 [3.10, 3.35]	KS = 0.30099; pval=0.00002	0		2.75 [2.66, 2.83]	2.92 [2.80, 3.03]	KS = 0.13267; pval=0.17231	0.0128733		2.77 [2.70, 2.85]	2.82 [2.66, 2.98]	KS = 0.08484; pval=0.94004	0.0129744
		hamd2wk0	1.59 [1.51, 1.67]	1.84 [1.69, 2.00]	KS = 0.20749; pval=0.01060	0		1.62 [1.54, 1.69]	1.75 [1.58, 1.93]	KS = 0.11341; pval=0.54780	0		1.59 [1.51, 1.67]	1.86 [1.71, 2.00]	KS = 0.22761; pval=0.00253	0		1.62 [1.54, 1.70]	1.70 [1.56, 1.84]	KS = 0.06883; pval=0.88427	0.00269679		1.63 [1.55, 1.70]	1.72 [1.50, 1.94]	KS = 0.04048; pval=1.00000	0
		hamd3wk0	1.06 [0.96, 1.16]	1.71 [1.50, 1.93]	KS = 0.26768; pval=0.00033	0.0203739		1.14 [1.04, 1.24]	1.36 [1.13, 1.58]	KS = 0.17484; pval=0.10313	0.00442752		1.05 [0.95, 1.15]	1.71 [1.51, 1.91]	KS = 0.27647; pval=0.00011	0.0228927		1.13 [1.03, 1.23]	1.31 [1.12, 1.51]	KS = 0.12127; pval=0.25576	0.0214896		1.17 [1.07, 1.27]	1.15 [0.89, 1.42]	KS = 0.09538; pval=0.87119	0.0153514
		hamd4wk0	1.03 [0.94, 1.12]	1.47 [1.30, 1.65]	KS = 0.23822; pval=0.00214	0		1.06 [0.97, 1.14]	1.40 [1.18, 1.61]	KS = 0.17202; pval=0.11320	0.00356924		1.01 [0.92, 1.10]	1.49 [1.32, 1.65]	KS = 0.24741; pval=0.00076	0		1.02 [0.93, 1.11]	1.43 [1.26, 1.60]	KS = 0.24759; pval=0.00044	0.00273947		1.07 [0.98, 1.16]	1.38 [1.14, 1.63]	KS = 0.17861; pval=0.18392	0.00266561
		hamd5wk0	1.06 [0.98, 1.14]	1.71 [1.60, 1.83]	KS = 0.39524; pval=0.00000	0.0219458		1.10 [1.02, 1.18]	1.60 [1.44, 1.77]	KS = 0.29896; pval=0.00036	0.00334869		1.05 [0.97, 1.13]	1.68 [1.56, 1.81]	KS = 0.39615; pval=0.00000	0.0106859		1.09 [1.01, 1.17]	1.47 [1.32, 1.62]	KS = 0.23829; pval=0.00081	0.00393881		1.13 [1.05, 1.21]	1.51 [1.30, 1.72]	KS = 0.21016; pval=0.07472	0
		hamd6wk0	0.99 [0.90, 1.08]	1.43 [1.23, 1.63]	KS = 0.27249; pval=0.00026	0		1.00 [0.91, 1.09]	1.51 [1.30, 1.72]	KS = 0.30153; pval=0.00031	0.0152735		0.98 [0.89, 1.07]	1.43 [1.25, 1.62]	KS = 0.27952; pval=0.00009	0.00113571		0.99 [0.89, 1.08]	1.39 [1.21, 1.57]	KS = 0.23259; pval=0.00118	0.00532706		1.02 [0.93, 1.10]	1.54 [1.29, 1.78]	KS = 0.30487; pval=0.00204	0.000796234
		hamd7wk0	2.56 [2.46, 2.65]	3.10 [2.94, 3.26]	KS = 0.24164; pval=0.00166	0		2.60 [2.50, 2.69]	3.00 [2.84, 3.16]	KS = 0.24867; pval=0.00517	0.00368561		2.56 [2.46, 2.66]	3.05 [2.89, 3.22]	KS = 0.21556; pval=0.00502	0		2.56 [2.45, 2.66]	3.01 [2.88, 3.14]	KS = 0.27215; pval=0.00007	0.00102486		2.61 [2.51, 2.70]	3.03 [2.85, 3.20]	KS = 0.28541; pval=0.00481	0.0233064
		hamd8wk0	0.84 [0.75, 0.92]	1.21 [1.00, 1.43]	KS = 0.17778; pval=0.04425	0.000974213		0.87 [0.78, 0.96]	1.11 [0.90, 1.33]	KS = 0.17576; pval=0.09992	0.0222518		0.82 [0.74, 0.91]	1.25 [1.04, 1.46]	KS = 0.22262; pval=0.00339	0		0.86 [0.77, 0.96]	1.05 [0.88, 1.21]	KS = 0.15823; pval=0.06246	0.00566632		0.88 [0.80, 0.97]	1.08 [0.83, 1.33]	KS = 0.16452; pval=0.26169	0.0395531
		hamd9wk0	0.81 [0.72, 0.90]	0.79 [0.58, 0.99]	KS = 0.04127; pval=0.99985	0.0074548		0.79 [0.70, 0.87]	0.94 [0.68, 1.21]	KS = 0.06301; pval=0.98645	0.0248757		0.82 [0.73, 0.91]	0.76 [0.57, 0.96]	KS = 0.05942; pval=0.96909	0.00446503		0.79 [0.70, 0.88]	0.88 [0.68, 1.08]	KS = 0.05190; pval=0.98879	0.0173163		0.79 [0.71, 0.88]	0.97 [0.65, 1.30]	KS = 0.07350; pval=0.98253	0.0150876
		hamd10wk0	2.11 [2.01, 2.21]	2.53 [2.34, 2.72]	KS = 0.18095; pval=0.03832	0.00471351		2.16 [2.07, 2.26]	2.28 [2.06, 2.50]	KS = 0.08547; pval=0.85460	0.00109807		2.10 [2.00, 2.20]	2.53 [2.34, 2.71]	KS = 0.16667; pval=0.05504	0		2.15 [2.05, 2.26]	2.28 [2.10, 2.46]	KS = 0.08598; pval=0.66973	0.0666333		2.16 [2.07, 2.26]	2.31 [2.04, 2.58]	KS = 0.07988; pval=0.96256	0.0339589
		hamd11wk0	1.05 [0.95, 1.16]	1.57 [1.33, 1.82]	KS = 0.22963; pval=0.00347	0.00227732		1.10 [1.00, 1.21]	1.38 [1.08, 1.68]	KS = 0.11541; pval=0.52504	0.010884		1.05 [0.94, 1.16]	1.54 [1.31, 1.77]	KS = 0.20793; pval=0.00763	0.00489519		1.09 [0.98, 1.20]	1.33 [1.09, 1.56]	KS = 0.10640; pval=0.40448	0.00727657		1.12 [1.01, 1.22]	1.36 [1.01, 1.71]	KS = 0.11491; pval=0.69179	0
		hamd12wk0	1.66 [1.58, 1.73]	2.01 [1.87, 2.16]	KS = 0.20179; pval=0.01405	0		1.69 [1.62, 1.77]	1.89 [1.69, 2.08]	KS = 0.12956; pval=0.38173	0		1.66 [1.58, 1.74]	1.99 [1.85, 2.12]	KS = 0.18970; pval=0.01921	0.0283992		1.68 [1.60, 1.76]	1.88 [1.74, 2.02]	KS = 0.16796; pval=0.04047	0		1.70 [1.63, 1.77]	1.87 [1.63, 2.11]	KS = 0.12002; pval=0.64083	0
		hamd13wk0	1.62 [1.52, 1.72]	2.00 [1.78, 2.22]	KS = 0.16634; pval=0.07070	0.0109367		1.65 [1.55, 1.75]	1.94 [1.71, 2.18]	KS = 0.10890; pval=0.59971	0.00465728		1.61 [1.50, 1.71]	2.05 [1.84, 2.26]	KS = 0.19630; pval=0.01392	0.00485214		1.62 [1.51, 1.72]	1.98 [1.78, 2.17]	KS = 0.15991; pval=0.05813	0.00615591		1.68 [1.58, 1.78]	1.77 [1.50, 2.04]	KS = 0.08954; pval=0.91263	0.00780411
		hamd14wk0	1.58 [1.49, 1.66]	1.89 [1.72, 2.06]	KS = 0.14725; pval=0.14099	0.00894406		1.60 [1.52, 1.68]	1.81 [1.59, 2.03]	KS = 0.08988; pval=0.81279	0		1.57 [1.49, 1.66]	1.88 [1.72, 2.04]	KS = 0.16404; pval=0.06140	0.000358533		1.57 [1.49, 1.66]	1.86 [1.69, 2.02]	KS = 0.16921; pval=0.03825	0.00078199		1.62 [1.54, 1.70]	1.72 [1.43, 2.01]	KS = 0.08209; pval=0.95311	0.0029673
		hamd15wk0	1.00 [0.90, 1.10]	1.66 [1.45, 1.86]	KS = 0.32080; pval=0.00001	0		1.06 [0.96, 1.16]	1.42 [1.16, 1.67]	KS = 0.17530; pval=0.10157	0		0.97 [0.87, 1.07]	1.72 [1.53, 1.92]	KS = 0.36491; pval=0.00000	0		1.07 [0.97, 1.18]	1.25 [1.06, 1.45]	KS = 0.11724; pval=0.29138	0.0226076		1.09 [1.00, 1.19]	1.23 [0.92, 1.54]	KS = 0.07343; pval=0.98271	0.00164145
		hamd16wk0	0.57 [0.49, 0.65]	0.94 [0.74, 1.15]	KS = 0.23248; pval=0.00297	0.00232577		0.61 [0.53, 0.69]	0.79 [0.55, 1.03]	KS = 0.11813; pval=0.49563	0.00201548		0.56 [0.47, 0.64]	0.99 [0.79, 1.19]	KS = 0.25900; pval=0.00036	0.00664795		0.63 [0.54, 0.71]	0.66 [0.48, 0.85]	KS = 0.03682; pval=0.99995	0.000730997		0.62 [0.54, 0.70]	0.74 [0.46, 1.03]	KS = 0.07786; pval=0.96996	0.0134883
		hamd17wk0	0.93 [0.84, 1.02]	1.17 [0.93, 1.41]	KS = 0.14925; pval=0.13429	0.0142205		0.96 [0.87, 1.05]	1.06 [0.78, 1.33]	KS = 0.06804; pval=0.97158	0.016389		0.92 [0.83, 1.01]	1.22 [1.00, 1.45]	KS = 0.17891; pval=0.03206	0.0304878		0.95 [0.86, 1.05]	1.05 [0.85, 1.25]	KS = 0.06473; pval=0.92186	0.000850633		0.98 [0.89, 1.07]	0.90 [0.58, 1.21]	KS = 0.10082; pval=0.82598	0.0140286
		bdi1wk0	1.74 [1.66, 1.83]	1.99 [1.80, 2.17]	KS = 0.18173; pval=0.03567	0.00141782		1.76 [1.68, 1.84]	1.94 [1.73, 2.16]	KS = 0.13787; pval=0.30975	0		1.74 [1.65, 1.82]	1.97 [1.80, 2.15]	KS = 0.17342; pval=0.04093	0.00050514		1.75 [1.67, 1.84]	1.89 [1.72, 2.06]	KS = 0.14048; pval=0.12887	0.0195772		1.77 [1.69, 1.85]	1.87 [1.59, 2.15]	KS = 0.09229; pval=0.89398	0
		bdi2wk0	1.58 [1.48, 1.67]	2.03 [1.84, 2.21]	KS = 0.21009; pval=0.00940	0		1.61 [1.52, 1.70]	1.96 [1.75, 2.18]	KS = 0.17079; pval=0.11770	0.00514485		1.57 [1.47, 1.66]	2.05 [1.87, 2.23]	KS = 0.22246; pval=0.00341	0.00138498		1.61 [1.51, 1.70]	1.84 [1.66, 2.03]	KS = 0.11827; pval=0.28214	0.00112209		1.63 [1.54, 1.72]	1.92 [1.65, 2.20]	KS = 0.16559; pval=0.25492	0.00125067
		bdi3wk0	1.26 [1.16, 1.35]	1.59 [1.38, 1.79]	KS = 0.19825; pval=0.01734	0.0170673		1.30 [1.21, 1.39]	1.40 [1.16, 1.63]	KS = 0.10183; pval=0.67930	0.000386412		1.24 [1.15, 1.34]	1.62 [1.43, 1.81]	KS = 0.22555; pval=0.00287	0.0103234		1.32 [1.22, 1.42]	1.28 [1.09, 1.47]	KS = 0.04331; pval=0.99896	0.00604224		1.31 [1.22, 1.41]	1.28 [1.02, 1.54]	KS = 0.07645; pval=0.97453	0.0187056
		bdi4wk0	1.72 [1.64, 1.79]	2.16 [1.99, 2.33]	KS = 0.20460; pval=0.01225	0.00718741		1.76 [1.68, 1.83]	2.02 [1.81, 2.23]	KS = 0.12700; pval=0.40601	0.0197749		1.71 [1.63, 1.79]	2.14 [1.98, 2.31]	KS = 0.20008; pval=0.01149	0		1.74 [1.66, 1.82]	1.99 [1.82, 2.15]	KS = 0.11364; pval=0.32628	0.00563557		1.77 [1.70, 1.85]	1.92 [1.64, 2.21]	KS = 0.11451; pval=0.69539	0.0163812
		bdi5wk0	1.30 [1.20, 1.40]	1.61 [1.38, 1.84]	KS = 0.14033; pval=0.18241	0.00261234		1.33 [1.23, 1.43]	1.51 [1.25, 1.77]	KS = 0.11218; pval=0.56163	0.00270899		1.29 [1.19, 1.39]	1.66 [1.44, 1.88]	KS = 0.16617; pval=0.05616	0.0031676		1.33 [1.23, 1.44]	1.43 [1.23, 1.64]	KS = 0.05956; pval=0.95808	0.0121193		1.34 [1.25, 1.44]	1.49 [1.18, 1.79]	KS = 0.09901; pval=0.84204	0
		bdi6wk0	0.93 [0.81, 1.05]	1.30 [1.00, 1.60]	KS = 0.16931; pval=0.06270	0.00514399		0.93 [0.82, 1.05]	1.42 [1.05, 1.78]	KS = 0.20345; pval=0.03652	0.0181032		0.92 [0.80, 1.04]	1.33 [1.04, 1.62]	KS = 0.17914; pval=0.03173	0		0.94 [0.82, 1.06]	1.22 [0.94, 1.50]	KS = 0.11164; pval=0.34690	0.00840232		0.98 [0.86, 1.09]	1.15 [0.74, 1.57]	KS = 0.09095; pval=0.90310	0.0108284
		bdi7wk0	1.10 [1.02, 1.18]	1.47 [1.26, 1.68]	KS = 0.16349; pval=0.07907	0		1.14 [1.05, 1.22]	1.32 [1.09, 1.55]	KS = 0.10321; pval=0.66493	0		1.09 [1.01, 1.17]	1.47 [1.28, 1.67]	KS = 0.17735; pval=0.03442	0.0361563		1.14 [1.06, 1.23]	1.22 [1.03, 1.40]	KS = 0.06452; pval=0.92373	0.0082795		1.15 [1.07, 1.23]	1.21 [0.92, 1.49]	KS = 0.06424; pval=0.99623	0.0221557
		bdi8wk0	1.25 [1.15, 1.34]	1.66 [1.43, 1.88]	KS = 0.19239; pval=0.02300	0		1.28 [1.19, 1.37]	1.53 [1.25, 1.80]	KS = 0.12044; pval=0.47158	0		1.23 [1.14, 1.33]	1.67 [1.46, 1.88]	KS = 0.22510; pval=0.00294	0.00312559		1.27 [1.17, 1.36]	1.51 [1.29, 1.72]	KS = 0.11923; pval=0.27369	0.00425179		1.30 [1.21, 1.38]	1.49 [1.15, 1.83]	KS = 0.12082; pval=0.63200	0.0131462
		bdi9wk0	0.68 [0.60, 0.75]	0.89 [0.72, 1.06]	KS = 0.17302; pval=0.05207	0		0.70 [0.62, 0.77]	0.81 [0.60, 1.02]	KS = 0.08701; pval=0.84141	0.00384229		0.67 [0.60, 0.75]	0.88 [0.72, 1.04]	KS = 0.17006; pval=0.04746	0.00379351		0.70 [0.62, 0.77]	0.77 [0.61, 0.93]	KS = 0.06755; pval=0.89678	0.00709625		0.72 [0.65, 0.79]	0.62 [0.41, 0.82]	KS = 0.07122; pval=0.98735	0.0655562
		bdi10wk0	1.28 [1.18, 1.38]	2.00 [1.79, 2.21]	KS = 0.41229; pval=0.00000	0.0127959		1.34 [1.24, 1.44]	1.81 [1.54, 2.08]	KS = 0.22365; pval=0.01608	0.0185338		1.28 [1.17, 1.38]	1.97 [1.77, 2.18]	KS = 0.39882; pval=0.00000	0.00275024		1.33 [1.23, 1.44]	1.69 [1.47, 1.90]	KS = 0.15374; pval=0.07581	0.00424696		1.36 [1.27, 1.46]	1.77 [1.44, 2.10]	KS = 0.15680; pval=0.31286	0.00737065
		bdi11wk0	1.38 [1.30, 1.47]	1.81 [1.63, 2.00]	KS = 0.25824; pval=0.00064	0		1.44 [1.36, 1.52]	1.57 [1.30, 1.83]	KS = 0.13684; pval=0.31787	0.0316575		1.37 [1.29, 1.46]	1.83 [1.65, 2.01]	KS = 0.26503; pval=0.00024	0.00257736		1.42 [1.33, 1.51]	1.60 [1.41, 1.80]	KS = 0.17277; pval=0.03243	0.00498751		1.46 [1.37, 1.54]	1.46 [1.15, 1.78]	KS = 0.09048; pval=0.90616	0.0380043
		bdi12wk0	1.27 [1.18, 1.35]	1.67 [1.47, 1.88]	KS = 0.26687; pval=0.00037	0.00848531		1.32 [1.23, 1.40]	1.47 [1.22, 1.72]	KS = 0.07501; pval=0.93622	0.00410605		1.27 [1.18, 1.35]	1.64 [1.44, 1.84]	KS = 0.27105; pval=0.00016	0.00547035		1.28 [1.20, 1.37]	1.54 [1.34, 1.74]	KS = 0.11613; pval=0.30221	0.00967787		1.35 [1.26, 1.43]	1.23 [0.96, 1.50]	KS = 0.07088; pval=0.98799	0.00417201
		bdi13wk0	1.66 [1.57, 1.74]	2.00 [1.83, 2.17]	KS = 0.12759; pval=0.26819	0.00342777		1.70 [1.61, 1.78]	1.85 [1.62, 2.08]	KS = 0.11228; pval=0.56021	0.00128824		1.65 [1.57, 1.74]	2.00 [1.84, 2.16]	KS = 0.13440; pval=0.18978	0.00281496		1.70 [1.61, 1.78]	1.80 [1.63, 1.96]	KS = 0.05536; pval=0.97820	0.00128049		1.71 [1.63, 1.79]	1.79 [1.51, 2.07]	KS = 0.08471; pval=0.94042	0.00326002
		bdi14wk0	1.05 [0.95, 1.16]	1.59 [1.34, 1.83]	KS = 0.22963; pval=0.00347	0		1.11 [1.00, 1.21]	1.38 [1.08, 1.68]	KS = 0.11541; pval=0.52504	0		1.05 [0.94, 1.16]	1.55 [1.32, 1.78]	KS = 0.20793; pval=0.00763	0.00934646		1.09 [0.99, 1.20]	1.33 [1.09, 1.56]	KS = 0.10640; pval=0.40448	0		1.12 [1.02, 1.22]	1.36 [1.01, 1.71]	KS = 0.11491; pval=0.69179	0
		bdi15wk0	1.66 [1.58, 1.73]	2.01 [1.87, 2.16]	KS = 0.20179; pval=0.01405	0		1.69 [1.62, 1.77]	1.89 [1.69, 2.08]	KS = 0.12956; pval=0.38173	0		1.66 [1.58, 1.74]	1.99 [1.85, 2.12]	KS = 0.18970; pval=0.01921	0		1.68 [1.60, 1.76]	1.88 [1.74, 2.02]	KS = 0.16796; pval=0.04047	0		1.70 [1.63, 1.77]	1.87 [1.63, 2.11]	KS = 0.12002; pval=0.64083	0
		bdi16wk0	1.62 [1.52, 1.72]	2.00 [1.78, 2.22]	KS = 0.16634; pval=0.07070	0		1.65 [1.55, 1.75]	1.94 [1.71, 2.18]	KS = 0.10890; pval=0.59971	0		1.61 [1.50, 1.71]	2.05 [1.84, 2.26]	KS = 0.19630; pval=0.01392	0		1.62 [1.51, 1.72]	1.98 [1.78, 2.17]	KS = 0.15991; pval=0.05813	0		1.68 [1.58, 1.78]	1.77 [1.50, 2.04]	KS = 0.08954; pval=0.91263	0
		bdi17wk0	1.58 [1.49, 1.66]	1.89 [1.72, 2.06]	KS = 0.14725; pval=0.14099	0		1.60 [1.52, 1.68]	1.81 [1.59, 2.03]	KS = 0.08988; pval=0.81279	0		1.57 [1.49, 1.66]	1.88 [1.72, 2.04]	KS = 0.16404; pval=0.06140	0		1.57 [1.49, 1.66]	1.86 [1.69, 2.02]	KS = 0.16921; pval=0.03825	0		1.62 [1.54, 1.70]	1.72 [1.43, 2.01]	KS = 0.08209; pval=0.95311	0
		bdi18wk0	1.00 [0.90, 1.10]	1.67 [1.46, 1.88]	KS = 0.32080; pval=0.00001	0		1.07 [0.97, 1.17]	1.42 [1.16, 1.67]	KS = 0.17530; pval=0.10157	0		0.97 [0.87, 1.07]	1.74 [1.54, 1.93]	KS = 0.36491; pval=0.00000	0		1.07 [0.97, 1.18]	1.25 [1.06, 1.45]	KS = 0.11724; pval=0.29138	0		1.10 [1.00, 1.19]	1.23 [0.92, 1.54]	KS = 0.07343; pval=0.98271	0
		bdi19awk0	15.1% [11.4, 18.8]	8.6% [2.0, 15.1]	KS = 0.06528; pval=0.94734	0		13.9% [10.3, 17.4]	15.1% [5.5, 24.7]	KS = 0.01236; pval=1.00000	0		15.1% [11.3, 18.8]	9.2% [2.7, 15.7]	KS = 0.05862; pval=0.97277	0		13.6% [10.0, 17.3]	15.7% [7.8, 23.5]	KS = 0.02053; pval=1.00000	0		13.4% [9.9, 16.8]	20.5% [7.8, 33.2]	KS = 0.07162; pval=0.98650	0.0258694
		bdi19wk0	0.51 [0.43, 0.60]	0.91 [0.69, 1.14]	KS = 0.25242; pval=0.00093	0.00250074		0.55 [0.46, 0.64]	0.79 [0.57, 1.02]	KS = 0.22349; pval=0.01619	0.011374		0.48 [0.40, 0.57]	1.03 [0.80, 1.25]	KS = 0.31140; pval=0.00001	0.00323148		0.57 [0.48, 0.67]	0.60 [0.43, 0.78]	KS = 0.07004; pval=0.87201	0.0011783		0.57 [0.48, 0.65]	0.69 [0.42, 0.96]	KS = 0.13586; pval=0.48557	0.00265628
		bdi20wk0	0.94 [0.85, 1.03]	1.17 [0.93, 1.41]	KS = 0.14925; pval=0.13429	0		0.97 [0.88, 1.06]	1.06 [0.78, 1.33]	KS = 0.06804; pval=0.97158	0		0.92 [0.84, 1.01]	1.22 [1.00, 1.45]	KS = 0.17891; pval=0.03206	0.00163633		0.96 [0.87, 1.05]	1.05 [0.85, 1.25]	KS = 0.06473; pval=0.92186	0.00463608		0.99 [0.90, 1.07]	0.90 [0.58, 1.21]	KS = 0.10867; pval=0.75328	0.00135848
		bdi21wk0	1.58 [1.47, 1.69]	2.14 [1.93, 2.35]	KS = 0.19369; pval=0.02085	0.00412078		1.65 [1.54, 1.76]	1.85 [1.58, 2.12]	KS = 0.09316; pval=0.77745	0.0267883		1.59 [1.47, 1.70]	2.07 [1.86, 2.27]	KS = 0.18238; pval=0.02720	0		1.60 [1.48, 1.71]	1.99 [1.78, 2.19]	KS = 0.17830; pval=0.02484	0		1.66 [1.55, 1.76]	1.85 [1.51, 2.18]	KS = 0.08411; pval=0.94364	0.0012601
	Factors and dimensions from Uher et al. (2012)	f1score0	0.89 [0.83, 0.95]	1.45 [1.37, 1.53]	KS = 0.60374; pval=0.00000	0.0339744		0.94 [0.88, 1.01]	1.26 [1.18, 1.34]	KS = 0.45806; pval=0.00000	0.0229566		0.87 [0.82, 0.93]	1.48 [1.40, 1.56]	KS = 0.63097; pval=0.00000	0.0748786		0.91 [0.85, 0.98]	1.27 [1.21, 1.33]	KS = 0.52809; pval=0.00000	0.0365319		0.96 [0.90, 1.02]	1.25 [1.16, 1.34]	KS = 0.46187; pval=0.00000	0.0155089
		f2score0	0.73 [0.66, 0.80]	1.24 [1.13, 1.35]	KS = 0.40106; pval=0.00000	0.00727812		0.78 [0.71, 0.85]	1.06 [0.91, 1.22]	KS = 0.26256; pval=0.00261	0.00931441		0.72 [0.65, 0.79]	1.25 [1.15, 1.36]	KS = 0.41400; pval=0.00000	0.00684397		0.77 [0.70, 0.84]	0.99 [0.87, 1.12]	KS = 0.21423; pval=0.00361	0.0115097		0.80 [0.74, 0.87]	0.93 [0.73, 1.12]	KS = 0.20372; pval=0.09108	0.0024932
		f3score0	0.69 [0.61, 0.76]	1.32 [1.22, 1.43]	KS = 0.50350; pval=0.00000	0.0214948		0.73 [0.66, 0.81]	1.21 [1.09, 1.33]	KS = 0.38833; pval=0.00000	0.0216461		0.67 [0.59, 0.74]	1.37 [1.27, 1.47]	KS = 0.55446; pval=0.00000	0.0414418		0.74 [0.66, 0.81]	1.03 [0.90, 1.16]	KS = 0.24061; pval=0.00070	0.0143854		0.76 [0.69, 0.83]	1.12 [0.97, 1.26]	KS = 0.28279; pval=0.00537	0.0124954
		f61score0	0.93 [0.87, 0.99]	1.47 [1.38, 1.56]	KS = 0.54367; pval=0.00000	0.0115042		0.98 [0.92, 1.05]	1.29 [1.20, 1.38]	KS = 0.40099; pval=0.00000	0.0238581		0.91 [0.85, 0.97]	1.52 [1.43, 1.60]	KS = 0.58570; pval=0.00000	0.0131908		0.96 [0.89, 1.03]	1.27 [1.20, 1.35]	KS = 0.42853; pval=0.00000	0.0134799		1.00 [0.94, 1.06]	1.25 [1.15, 1.35]	KS = 0.37602; pval=0.00005	0.0142415
		f62score0	0.74 [0.67, 0.82]	1.21 [1.08, 1.34]	KS = 0.31575; pval=0.00001	0.0110569		0.79 [0.71, 0.86]	1.05 [0.89, 1.20]	KS = 0.21667; pval=0.02152	0.00790856		0.73 [0.65, 0.80]	1.24 [1.11, 1.36]	KS = 0.35111; pval=0.00000	0.0166683		0.78 [0.71, 0.86]	0.96 [0.83, 1.10]	KS = 0.17277; pval=0.03243	0.0129446		0.81 [0.74, 0.88]	0.92 [0.75, 1.10]	KS = 0.16183; pval=0.27898	0.0138546
		f63score0	0.66 [0.58, 0.74]	0.98 [0.85, 1.12]	KS = 0.24982; pval=0.00106	0.0103684		0.69 [0.62, 0.77]	0.85 [0.70, 1.01]	KS = 0.16868; pval=0.12605	0.0199229		0.65 [0.58, 0.73]	0.99 [0.85, 1.12]	KS = 0.23627; pval=0.00152	0.0133052		0.67 [0.59, 0.75]	0.88 [0.75, 1.01]	KS = 0.23048; pval=0.00134	0.00807101		0.70 [0.62, 0.77]	0.90 [0.71, 1.08]	KS = 0.19023; pval=0.13427	0.00856263
		f64score0	0.57 [0.49, 0.65]	1.21 [1.10, 1.33]	KS = 0.45551; pval=0.00000	0.0115929		0.61 [0.53, 0.69]	1.14 [1.00, 1.27]	KS = 0.39253; pval=0.00000	0.0172708		0.56 [0.48, 0.64]	1.21 [1.11, 1.32]	KS = 0.47445; pval=0.00000	0.0160599		0.60 [0.51, 0.68]	1.00 [0.86, 1.15]	KS = 0.30933; pval=0.00000	0.0149452		0.63 [0.55, 0.71]	1.12 [0.96, 1.27]	KS = 0.37495; pval=0.00006	0.0142989
		f65score0	0.68 [0.59, 0.76]	1.28 [1.13, 1.42]	KS = 0.42951; pval=0.00000	0.0143697		0.72 [0.64, 0.81]	1.15 [0.98, 1.32]	KS = 0.29322; pval=0.00050	0.0120098		0.65 [0.56, 0.74]	1.35 [1.22, 1.48]	KS = 0.47910; pval=0.00000	0.0182481		0.74 [0.65, 0.82]	0.95 [0.79, 1.10]	KS = 0.17784; pval=0.02547	0.00375971		0.75 [0.67, 0.83]	1.03 [0.82, 1.25]	KS = 0.22835; pval=0.04174	0.0190509
		f66score0	0.75 [0.69, 0.82]	1.34 [1.24, 1.44]	KS = 0.43793; pval=0.00000	0.0121946		0.81 [0.74, 0.87]	1.16 [1.05, 1.27]	KS = 0.35449; pval=0.00001	0.0101348		0.75 [0.68, 0.81]	1.32 [1.23, 1.42]	KS = 0.42490; pval=0.00000	0.00730103		0.77 [0.70, 0.84]	1.18 [1.09, 1.27]	KS = 0.39534; pval=0.00000	0.00890784		0.82 [0.76, 0.89]	1.11 [0.97, 1.26]	KS = 0.33830; pval=0.00041	0.00582399
	Depressive subtypes and symptoms from SCAN interview	mscore	2.32 [2.16, 2.48]	3.34 [3.00, 3.68]	KS = 0.29491; pval=0.00006	0.00254875		2.40 [2.24, 2.56]	3.08 [2.66, 3.49]	KS = 0.22257; pval=0.01679	0.00569298		2.26 [2.11, 2.42]	3.50 [3.17, 3.83]	KS = 0.34683; pval=0.00000	0		2.37 [2.20, 2.53]	2.98 [2.66, 3.30]	KS = 0.25818; pval=0.00021	0.00665052		2.42 [2.26, 2.57]	3.18 [2.67, 3.69]	KS = 0.23627; pval=0.03182	0.0147196
		melanch	10.8% [7.6, 14.1]	30.0% [19.3, 40.7]	Chi2 = 16.24942; pval=0.00006	0.000915974		12.8% [9.4, 16.2]	22.6% [11.4, 33.9]	Chi2 = 2.97080; pval=0.08478	0.00219813		9.3% [6.2, 12.3]	35.5% [24.8, 46.3]	Chi2 = 33.47079; pval=0.00000	0		12.1% [8.6, 15.6]	21.7% [12.8, 30.6]	Chi2 = 4.28841; pval=0.03837	0.00390606		12.8% [9.5, 16.2]	25.6% [11.9, 39.3]	Chi2 = 3.81702; pval=0.05073	0
		atscore	0.47 [0.40, 0.53]	0.24 [0.12, 0.36]	KS = 0.17603; pval=0.04561	0.00345546		0.44 [0.38, 0.51]	0.34 [0.19, 0.49]	KS = 0.06768; pval=0.97275	0.00668906		0.48 [0.41, 0.54]	0.22 [0.11, 0.33]	KS = 0.19973; pval=0.01165	0.00365976		0.44 [0.37, 0.51]	0.40 [0.27, 0.52]	KS = 0.02281; pval=1.00000	0.0098821		0.44 [0.37, 0.50]	0.36 [0.18, 0.53]	KS = 0.04504; pval=1.00000	0.0139901
		atyp	7.4% [4.7, 10.1]	2.9% [0.0, 6.8]	Chi2 = 1.28239; pval=0.25746	0		7.1% [4.4, 9.7]	3.8% [0.0, 8.9]	Chi2 = 0.36523; pval=0.54561	0		7.5% [4.8, 10.3]	2.6% [0.0, 6.2]	Chi2 = 1.68779; pval=0.19389	0		7.1% [4.4, 9.8]	4.8% [0.2, 9.4]	Chi2 = 0.25157; pval=0.61597	0		7.1% [4.5, 9.6]	2.6% [0.0, 7.5]	Chi2 = 0.54458; pval=0.46054	0
		anxdep	44.7% [39.5, 49.9]	55.7% [44.1, 67.4]	Chi2 = 2.40610; pval=0.12086	0.040564		47.0% [41.9, 52.1]	43.4% [30.1, 56.7]	Chi2 = 0.11969; pval=0.72937	0.0017377		44.9% [39.7, 50.2]	53.9% [42.7, 65.2]	Chi2 = 1.69007; pval=0.19359	0		46.7% [41.4, 52.1]	45.8% [35.1, 56.5]	Chi2 = 0.00120; pval=0.97231	0.00235163		46.3% [41.3, 51.3]	48.7% [33.0, 64.4]	Chi2 = 0.01338; pval=0.90791	0.00214389
		anxsomdep	51.0% [45.8, 56.2]	75.7% [65.7, 85.8]	Chi2 = 13.43052; pval=0.00025	0.00700589		53.5% [48.4, 58.6]	66.0% [53.3, 78.8]	Chi2 = 2.44475; pval=0.11792	0		50.7% [45.4, 56.0]	75.0% [65.3, 84.7]	Chi2 = 13.87028; pval=0.00020	0		52.1% [46.7, 57.4]	67.5% [57.4, 77.5]	Chi2 = 5.77984; pval=0.01621	0		54.2% [49.2, 59.2]	64.1% [49.0, 79.2]	Chi2 = 1.03375; pval=0.30928	0.00254211
		k1	2.56 [2.51, 2.62]	77.1% [67.3, 87.0]	KS = 0.19593; pval=0.01871	0.00881021		2.58 [2.53, 2.63]	71.7% [59.6, 83.8]	KS = 0.12459; pval=0.42979	0.0145803		2.56 [2.50, 2.61]	78.9% [69.8, 88.1]	KS = 0.22136; pval=0.00363	0		2.56 [2.51, 2.62]	74.7% [65.3, 84.1]	KS = 0.17302; pval=0.03198	0		2.59 [2.53, 2.64]	71.8% [57.7, 85.9]	KS = 0.12109; pval=0.62993	0
		k2	2.37 [2.29, 2.44]	2.63 [2.51, 2.75]	KS = 0.17847; pval=0.04186	0.00211746		2.39 [2.32, 2.46]	2.55 [2.40, 2.70]	KS = 0.08234; pval=0.88297	0.0131077		2.36 [2.28, 2.43]	2.66 [2.54, 2.77]	KS = 0.21598; pval=0.00492	0.00287167		2.38 [2.31, 2.46]	2.53 [2.41, 2.65]	KS = 0.07493; pval=0.81608	0.00127944		2.39 [2.32, 2.46]	61.5% [46.3, 76.8]	KS = 0.13371; pval=0.50590	0.000162928
		k3	2.08 [1.99, 2.17]	2.31 [2.14, 2.48]	KS = 0.09817; pval=0.58858	0		2.09 [2.00, 2.17]	2.36 [2.16, 2.56]	KS = 0.13187; pval=0.36038	0.0177241		2.07 [1.98, 2.16]	2.36 [2.19, 2.52]	KS = 0.15217; pval=0.09927	0		2.09 [2.00, 2.18]	2.25 [2.09, 2.42]	KS = 0.07279; pval=0.84172	0.0324814		2.09 [2.01, 2.18]	2.41 [2.17, 2.65]	KS = 0.17982; pval=0.17772	0.0268323
		k4	2.28 [2.20, 2.37]	2.47 [2.31, 2.64]	KS = 0.10232; pval=0.53125	0.00481058		2.31 [2.23, 2.39]	2.36 [2.13, 2.58]	KS = 0.04455; pval=0.99993	0.0055164		2.27 [2.18, 2.35]	2.53 [2.37, 2.68]	KS = 0.14596; pval=0.12566	0.0212304		2.30 [2.22, 2.39]	2.35 [2.17, 2.52]	KS = 0.03900; pval=0.99983	0.00656909		2.30 [2.22, 2.38]	2.44 [2.16, 2.71]	KS = 0.12847; pval=0.55634	0.0063974
		k5	2.19 [2.12, 2.27]	2.50 [2.35, 2.65]	KS = 0.22381; pval=0.00481	0.00218507		2.21 [2.14, 2.29]	2.43 [2.26, 2.61]	KS = 0.13731; pval=0.31403	0.00311822		2.19 [2.11, 2.26]	2.49 [2.34, 2.63]	KS = 0.20614; pval=0.00839	0.00239107		2.21 [2.14, 2.29]	2.36 [2.21, 2.51]	KS = 0.10872; pval=0.37823	0		2.22 [2.14, 2.29]	2.49 [2.31, 2.67]	KS = 0.15680; pval=0.31286	0
		k6	1.87 [1.80, 1.95]	2.07 [1.92, 2.23]	KS = 0.11925; pval=0.34239	0		1.87 [1.80, 1.95]	2.15 [1.97, 2.33]	KS = 0.14766; pval=0.23752	0.0148018		1.87 [1.79, 1.95]	2.09 [1.95, 2.24]	KS = 0.13509; pval=0.18533	0.0201226		1.88 [1.80, 1.96]	2.02 [1.86, 2.19]	KS = 0.09168; pval=0.59131	0.0022621		1.88 [1.80, 1.95]	2.21 [1.97, 2.44]	KS = 0.18882; pval=0.13916	0.0158349
		k7	1.38 [1.29, 1.48]	1.70 [1.50, 1.90]	KS = 0.17281; pval=0.05300	0.00148386		1.42 [1.33, 1.51]	1.57 [1.31, 1.82]	KS = 0.06060; pval=0.99110	0.00760244		1.38 [1.28, 1.47]	1.70 [1.50, 1.89]	KS = 0.17674; pval=0.03534	0		1.38 [1.29, 1.48]	1.66 [1.47, 1.86]	KS = 0.10084; pval=0.47130	0.0114685		1.42 [1.33, 1.51]	1.56 [1.25, 1.88]	KS = 0.08786; pval=0.92276	0.00313341
		k8	2.30 [2.24, 2.37]	54.3% [42.6, 66.0]	KS = 0.15254; pval=0.11811	0.0528563		2.33 [2.27, 2.40]	2.43 [2.26, 2.61]	KS = 0.08567; pval=0.85243	0.0104816		2.30 [2.23, 2.37]	53.9% [42.7, 65.2]	KS = 0.15107; pval=0.10359	1.12774e-06		2.32 [2.26, 2.39]	2.43 [2.29, 2.58]	KS = 0.09753; pval=0.51358	0.00429625		2.34 [2.27, 2.40]	2.44 [2.20, 2.67]	KS = 0.13532; pval=0.49046	0.00474189
		k9	1.99 [1.89, 2.10]	2.27 [2.07, 2.47]	KS = 0.12397; pval=0.30292	0		2.03 [1.93, 2.13]	2.11 [1.87, 2.36]	KS = 0.06824; pval=0.97075	0.00740902		1.99 [1.88, 2.09]	2.29 [2.10, 2.48]	KS = 0.12475; pval=0.26136	0		2.01 [1.90, 2.11]	2.18 [1.99, 2.37]	KS = 0.08512; pval=0.68162	0.0150249		2.04 [1.94, 2.14]	2.08 [1.76, 2.40]	KS = 0.02752; pval=1.00000	0
		k10	2.09 [2.00, 2.18]	2.24 [2.04, 2.44]	KS = 0.08103; pval=0.80415	0.00917876		2.09 [2.00, 2.18]	2.28 [2.06, 2.50]	KS = 0.08870; pval=0.82288	0.00878897		2.07 [1.98, 2.16]	2.32 [2.12, 2.51]	KS = 0.15217; pval=0.09927	0		2.08 [1.99, 2.18]	2.24 [2.06, 2.42]	KS = 0.07279; pval=0.84172	0.00122049		2.10 [2.01, 2.19]	2.28 [2.01, 2.55]	KS = 0.09505; pval=0.87352	0.0112394
		k11	1.19 [1.08, 1.29]	1.43 [1.20, 1.66]	KS = 0.12755; pval=0.26869	0.0276658		1.23 [1.12, 1.33]	1.21 [0.92, 1.50]	KS = 0.03615; pval=1.00000	0.006267		1.18 [1.07, 1.29]	1.42 [1.20, 1.65]	KS = 0.11968; pval=0.30551	0.00166974		1.23 [1.12, 1.34]	1.22 [0.99, 1.45]	KS = 0.01804; pval=1.00000	0.0021359		1.22 [1.11, 1.32]	1.31 [0.98, 1.63]	KS = 0.05826; pval=0.99908	0
		k12	42.5% [37.3, 47.6]	45.7% [34.0, 57.4]	KS = 0.03264; pval=1.00000	0.00135293		43.2% [38.1, 48.3]	41.5% [28.2, 54.8]	KS = 0.01697; pval=1.00000	0.014082		42.6% [37.4, 47.8]	44.7% [33.6, 55.9]	KS = 0.02128; pval=1.00000	0.000985113		42.6% [37.3, 47.9]	44.6% [33.9, 55.3]	KS = 0.01975; pval=1.00000	0.0235605		42.4% [37.5, 47.4]	48.7% [33.0, 64.4]	KS = 0.06310; pval=0.99706	0.00506882
		k13	1.43 [1.31, 1.55]	1.74 [1.48, 2.00]	KS = 0.15869; pval=0.09249	0.00329922		1.45 [1.33, 1.56]	1.70 [1.39, 2.01]	KS = 0.12761; pval=0.40052	0.0153444		1.43 [1.31, 1.55]	1.71 [1.46, 1.96]	KS = 0.14218; pval=0.14433	0.00302666		1.47 [1.35, 1.59]	1.53 [1.28, 1.78]	KS = 0.04324; pval=0.99899	0.0144946		1.45 [1.33, 1.56]	1.79 [1.44, 2.15]	KS = 0.16559; pval=0.25492	0.00880967
		k14	1.23 [1.12, 1.33]	1.47 [1.25, 1.70]	KS = 0.13557; pval=0.21095	0.000606316		1.25 [1.15, 1.35]	1.42 [1.13, 1.70]	KS = 0.08521; pval=0.85730	0.00534442		1.22 [1.12, 1.33]	1.49 [1.27, 1.70]	KS = 0.12147; pval=0.28915	0.00247703		1.24 [1.13, 1.34]	1.39 [1.16, 1.61]	KS = 0.08655; pval=0.66218	0.000669192		1.26 [1.16, 1.36]	1.33 [1.01, 1.66]	KS = 0.04423; pval=1.00000	0
		k15	1.50 [1.38, 1.61]	1.66 [1.38, 1.94]	KS = 0.08628; pval=0.74180	0.00153525		1.55 [1.44, 1.67]	1.32 [1.03, 1.62]	KS = 0.09347; pval=0.77360	0.00494408		1.48 [1.37, 1.60]	1.72 [1.46, 1.99]	KS = 0.12449; pval=0.26361	0.0168032		1.56 [1.44, 1.67]	1.40 [1.17, 1.63]	KS = 0.08619; pval=0.66682	0.00637855		1.56 [1.45, 1.67]	1.15 [0.83, 1.48]	KS = 0.15083; pval=0.35790	0.0201266
		k16	0.71 [0.61, 0.80]	0.81 [0.58, 1.05]	KS = 0.05551; pval=0.98835	0.0102096		0.73 [0.63, 0.82]	0.70 [0.44, 0.96]	KS = 0.02784; pval=1.00000	0.00160648		0.70 [0.60, 0.80]	0.83 [0.60, 1.06]	KS = 0.05786; pval=0.97575	0.00922433		0.76 [0.66, 0.86]	0.59 [0.39, 0.79]	KS = 0.11214; pval=0.34155	0.00220318		0.74 [0.64, 0.83]	0.62 [0.31, 0.92]	KS = 0.08867; pval=0.91819	0
		k17	1.53 [1.44, 1.62]	1.74 [1.53, 1.96]	KS = 0.17586; pval=0.04620	0.00498553		1.53 [1.44, 1.62]	1.83 [1.60, 2.06]	KS = 0.15448; pval=0.19525	0.0342425		1.54 [1.45, 1.63]	1.68 [1.48, 1.89]	KS = 0.12479; pval=0.26086	0.0115372		1.53 [1.43, 1.62]	1.72 [1.54, 1.90]	KS = 0.10052; pval=0.47512	0		1.53 [1.44, 1.62]	1.92 [1.65, 2.20]	KS = 0.14989; pval=0.36513	0.0237082
		k18	1.40 [1.31, 1.49]	1.54 [1.34, 1.75]	KS = 0.16984; pval=0.06022	0.00134373		1.41 [1.32, 1.50]	1.53 [1.28, 1.78]	KS = 0.12838; pval=0.39285	0.028788		1.40 [1.30, 1.49]	1.54 [1.35, 1.73]	KS = 0.16178; pval=0.06749	0		1.38 [1.29, 1.48]	1.58 [1.39, 1.77]	KS = 0.14657; pval=0.10161	0.000856521		1.41 [1.32, 1.49]	1.59 [1.29, 1.89]	KS = 0.12901; pval=0.55095	0
		k19	1.13 [1.01, 1.24]	1.27 [1.03, 1.51]	KS = 0.10753; pval=0.46997	0.0038756		1.14 [1.04, 1.25]	1.19 [0.90, 1.48]	KS = 0.02979; pval=1.00000	0.0101869		1.11 [1.00, 1.22]	1.33 [1.10, 1.56]	KS = 0.13417; pval=0.19132	0		1.14 [1.03, 1.25]	1.19 [0.96, 1.43]	KS = 0.03554; pval=0.99998	0.0399135		1.15 [1.04, 1.25]	1.15 [0.79, 1.52]	KS = 0.04336; pval=1.00000	0
		k20	2.15 [2.06, 2.24]	2.43 [2.26, 2.59]	KS = 0.14400; pval=0.15977	0.00130051		2.18 [2.10, 2.26]	2.30 [2.10, 2.51]	KS = 0.05594; pval=0.99664	0		2.15 [2.06, 2.24]	2.39 [2.24, 2.55]	KS = 0.12082; pval=0.29498	0.0105516		2.18 [2.09, 2.27]	2.24 [2.08, 2.41]	KS = 0.04434; pval=0.99847	0.00203809		2.18 [2.10, 2.26]	2.33 [2.08, 2.58]	KS = 0.09921; pval=0.84001	0.00904266
		k21	1.68 [1.53, 1.82]	1.81 [1.48, 2.15]	KS = 0.05592; pval=0.98731	0.000513871		1.67 [1.53, 1.82]	1.87 [1.48, 2.25]	KS = 0.07691; pval=0.92454	0.00374166		1.67 [1.52, 1.82]	1.84 [1.52, 2.16]	KS = 0.06568; pval=0.93171	0.00150903		1.65 [1.50, 1.80]	1.90 [1.60, 2.21]	KS = 0.11403; pval=0.32243	0.00343375		1.68 [1.54, 1.82]	1.90 [1.44, 2.35]	KS = 0.10021; pval=0.83139	0.0188256
		k22	0.49 [0.43, 0.55]	0.74 [0.55, 0.94]	KS = 0.12979; pval=0.25368	0.00451366		0.52 [0.46, 0.59]	0.58 [0.38, 0.79]	KS = 0.02958; pval=1.00000	0.00312423		0.48 [0.42, 0.55]	0.75 [0.57, 0.93]	KS = 0.15866; pval=0.07671	0.00258541		0.54 [0.47, 0.61]	0.52 [0.37, 0.67]	KS = 0.01893; pval=1.00000	0.0315281		0.53 [0.46, 0.60]	0.54 [0.32, 0.76]	KS = 0.02202; pval=1.00000	0.00343867
		k23	1.29 [1.17, 1.41]	1.67 [1.40, 1.95]	KS = 0.15267; pval=0.11712	0.0058788		1.30 [1.18, 1.42]	1.74 [1.42, 2.05]	KS = 0.16627; pval=0.13619	0.00364456		1.27 [1.15, 1.40]	1.72 [1.46, 1.99]	KS = 0.17918; pval=0.03165	0		1.29 [1.17, 1.41]	1.61 [1.36, 1.87]	KS = 0.11524; pval=0.31082	0.000923981		1.31 [1.19, 1.43]	1.79 [1.43, 2.16]	KS = 0.17392; pval=0.20756	0.00618879
		k24	36.2% [31.2, 41.2]	80.0% [70.6, 89.4]	KS = 0.43818; pval=0.00000	0.0123742		39.9% [34.9, 44.9]	67.9% [55.4, 80.5]	KS = 0.27979; pval=0.00106	0		34.8% [29.8, 39.8]	82.9% [74.4, 91.4]	KS = 0.48112; pval=0.00000	0.0218002		40.2% [35.0, 45.5]	56.6% [46.0, 67.3]	KS = 0.16390; pval=0.04877	0		41.6% [36.7, 46.6]	61.5% [46.3, 76.8]	KS = 0.19915; pval=0.10402	0
		k25	0.27 [0.20, 0.34]	0.13 [0.02, 0.24]	KS = 0.07383; pval=0.87883	0		0.27 [0.20, 0.34]	0.09 [-0.02, 0.21]	KS = 0.10372; pval=0.65885	0.0052642		0.28 [0.21, 0.34]	0.12 [0.02, 0.22]	KS = 0.08337; pval=0.74252	0		0.28 [0.21, 0.35]	0.12 [0.02, 0.22]	KS = 0.09339; pval=0.56792	0.0623344		0.26 [0.20, 0.33]	-89.7% [nan, nan]	KS = 0.10579; pval=0.78132	0.00213218
		k26	12.0% [8.6, 15.4]	7.1% [1.1, 13.2]	KS = 0.04823; pval=0.99794	0		10.6% [7.5, 13.7]	15.1% [5.5, 24.7]	KS = 0.04497; pval=0.99991	0		12.2% [8.7, 15.6]	6.6% [1.0, 12.2]	KS = 0.05595; pval=0.98254	0		9.8% [6.6, 12.9]	16.9% [8.8, 24.9]	KS = 0.07104; pval=0.86089	0.00198383		10.5% [7.4, 13.5]	17.9% [5.9, 30.0]	KS = 0.07478; pval=0.97923	0
		k27	1.42 [1.34, 1.49]	1.70 [1.55, 1.85]	KS = 0.23586; pval=0.00233	0.000902165		1.45 [1.37, 1.52]	1.60 [1.41, 1.79]	KS = 0.14633; pval=0.24662	0.00997972		1.40 [1.33, 1.48]	1.75 [1.62, 1.88]	KS = 0.27666; pval=0.00010	0.00175431		1.46 [1.38, 1.53]	1.51 [1.34, 1.67]	KS = 0.09164; pval=0.59195	0.0151473		1.46 [1.39, 1.53]	1.51 [1.28, 1.75]	KS = 0.05726; pval=0.99931	0
		k28	1.19 [1.08, 1.29]	1.43 [1.20, 1.66]	KS = 0.12755; pval=0.26869	0		1.23 [1.12, 1.33]	1.21 [0.92, 1.50]	KS = 0.03615; pval=1.00000	0		1.18 [1.07, 1.29]	1.42 [1.20, 1.65]	KS = 0.11968; pval=0.30551	0		1.23 [1.12, 1.34]	1.22 [0.99, 1.45]	KS = 0.01804; pval=1.00000	0		1.22 [1.11, 1.32]	1.31 [0.98, 1.63]	KS = 0.05826; pval=0.99908	0
		k29	1.43 [1.31, 1.55]	1.74 [1.48, 2.00]	KS = 0.15869; pval=0.09249	0		1.45 [1.33, 1.56]	1.70 [1.39, 2.01]	KS = 0.12761; pval=0.40052	0		1.43 [1.31, 1.55]	1.71 [1.46, 1.96]	KS = 0.14218; pval=0.14433	0		1.47 [1.35, 1.59]	1.53 [1.28, 1.78]	KS = 0.04324; pval=0.99899	0		1.45 [1.33, 1.56]	1.79 [1.44, 2.15]	KS = 0.16559; pval=0.25492	0
		k30	1.17 [1.06, 1.28]	1.41 [1.19, 1.64]	KS = 0.12755; pval=0.26869	0		1.21 [1.11, 1.31]	1.21 [0.92, 1.50]	KS = 0.02082; pval=1.00000	0		1.17 [1.06, 1.27]	1.41 [1.18, 1.63]	KS = 0.11968; pval=0.30551	0		1.21 [1.10, 1.31]	1.22 [0.99, 1.45]	KS = 0.01804; pval=1.00000	0		1.20 [1.10, 1.30]	1.31 [0.98, 1.63]	KS = 0.05826; pval=0.99908	0
		k31	1.43 [1.31, 1.55]	1.74 [1.48, 2.00]	KS = 0.15869; pval=0.09249	0		1.45 [1.33, 1.56]	1.70 [1.39, 2.01]	KS = 0.12761; pval=0.40052	0		1.43 [1.31, 1.55]	1.71 [1.46, 1.96]	KS = 0.14218; pval=0.14433	0		1.47 [1.35, 1.59]	1.53 [1.28, 1.78]	KS = 0.04324; pval=0.99899	0		1.45 [1.33, 1.56]	1.79 [1.44, 2.15]	KS = 0.16559; pval=0.25492	0
		k32	1.50 [1.38, 1.61]	1.66 [1.38, 1.94]	KS = 0.08628; pval=0.74180	0		1.55 [1.44, 1.67]	1.32 [1.03, 1.62]	KS = 0.09347; pval=0.77360	0		1.48 [1.37, 1.60]	1.72 [1.46, 1.99]	KS = 0.12449; pval=0.26361	0		1.56 [1.44, 1.67]	1.40 [1.17, 1.63]	KS = 0.08619; pval=0.66682	0		1.56 [1.45, 1.67]	1.15 [0.83, 1.48]	KS = 0.15083; pval=0.35790	0
	Stressful Life Events	newbleq1wk0	13.1% [9.6, 16.6]	22.9% [13.0, 32.7]	Chi2 = 3.67699; pval=0.05517	0.00125599		14.4% [10.8, 18.0]	17.0% [6.9, 27.1]	Chi2 = 0.08297; pval=0.77331	0		13.3% [9.7, 16.9]	21.1% [11.9, 30.2]	Chi2 = 2.37246; pval=0.12349	0		14.5% [10.7, 18.3]	15.7% [7.8, 23.5]	Chi2 = 0.00915; pval=0.92379	0		14.4% [10.9, 17.9]	17.9% [5.9, 30.0]	Chi2 = 0.12879; pval=0.71969	0
		newbleq2wk0	14.2% [10.6, 17.9]	20.0% [10.6, 29.4]	Chi2 = 1.08623; pval=0.29731	0.0128002		14.1% [10.6, 17.7]	22.6% [11.4, 33.9]	Chi2 = 1.98494; pval=0.15887	0.00779489		14.2% [10.5, 17.9]	19.7% [10.8, 28.7]	Chi2 = 1.08142; pval=0.29838	0.0117947		15.1% [11.3, 18.9]	15.7% [7.8, 23.5]	Chi2 = 0.00161; pval=0.96800	0		13.6% [10.2, 17.1]	30.8% [16.3, 45.3]	Chi2 = 6.80420; pval=0.00909	0.0139486
		newbleq4wk0	14.0% [10.3, 17.6]	8.6% [2.0, 15.1]	Chi2 = 1.05539; pval=0.30427	0		12.8% [9.4, 16.2]	15.1% [5.5, 24.7]	Chi2 = 0.06306; pval=0.80173	0		14.5% [10.8, 18.2]	6.6% [1.0, 12.2]	Chi2 = 2.77288; pval=0.09587	0.000597755		13.0% [9.4, 16.6]	13.3% [6.0, 20.5]	Chi2 = 0.01557; pval=0.90071	0		13.1% [9.7, 16.5]	12.8% [2.3, 23.3]	Chi2 = 0.04081; pval=0.83991	0
		newbleq5wk0	12.8% [9.3, 16.3]	14.3% [6.1, 22.5]	Chi2 = 0.01902; pval=0.89030	0		12.5% [9.1, 15.9]	17.0% [6.9, 27.1]	Chi2 = 0.47206; pval=0.49204	0		12.5% [9.0, 15.9]	15.8% [7.6, 24.0]	Chi2 = 0.34903; pval=0.55466	0		12.4% [8.9, 15.9]	15.7% [7.8, 23.5]	Chi2 = 0.36269; pval=0.54702	0.00322513		12.8% [9.5, 16.2]	15.4% [4.1, 26.7]	Chi2 = 0.04081; pval=0.83991	0.0216243
		newbleq6wk0	21.4% [17.1, 25.7]	38.6% [27.2, 50.0]	Chi2 = 8.49536; pval=0.00356	0.00249915		23.9% [19.6, 28.3]	26.4% [14.5, 38.3]	Chi2 = 0.05109; pval=0.82119	0.00208639		21.2% [16.8, 25.5]	38.2% [27.2, 49.1]	Chi2 = 8.89858; pval=0.00285	0.00283392		24.3% [19.7, 28.8]	24.1% [14.9, 33.3]	Chi2 = 0.01248; pval=0.91105	0.00449701		24.1% [19.8, 28.4]	25.6% [11.9, 39.3]	Chi2 = 0.00040; pval=0.98401	0.000598351
		newbleq7wk0	11.4% [8.1, 14.7]	11.4% [4.0, 18.9]	Chi2 = 0.03924; pval=0.84297	0		11.7% [8.4, 15.0]	9.4% [1.6, 17.3]	Chi2 = 0.06295; pval=0.80190	0		11.3% [8.0, 14.6]	11.8% [4.6, 19.1]	Chi2 = 0.00433; pval=0.94752	0		12.1% [8.6, 15.6]	8.4% [2.5, 14.4]	Chi2 = 0.57256; pval=0.44924	0.0334921		11.8% [8.5, 15.0]	7.7% [0.0, 16.1]	Chi2 = 0.25065; pval=0.61662	0
		newbleq8wk0	12.0% [8.6, 15.4]	10.0% [3.0, 17.0]	Chi2 = 0.06980; pval=0.79162	0		10.9% [7.7, 14.0]	17.0% [6.9, 27.1]	Chi2 = 1.14078; pval=0.28549	0		11.9% [8.5, 15.3]	10.5% [3.6, 17.4]	Chi2 = 0.01865; pval=0.89138	0		11.2% [7.9, 14.6]	13.3% [6.0, 20.5]	Chi2 = 0.10288; pval=0.74840	0		11.0% [7.9, 14.1]	17.9% [5.9, 30.0]	Chi2 = 1.05645; pval=0.30403	0.00506213
		newbleq9wk0	17.4% [13.4, 21.3]	11.4% [4.0, 18.9]	Chi2 = 1.10496; pval=0.29318	0.024769		15.5% [11.8, 19.2]	22.6% [11.4, 33.9]	Chi2 = 1.24691; pval=0.26414	0.0171193		17.1% [13.1, 21.1]	13.2% [5.6, 20.8]	Chi2 = 0.44832; pval=0.50314	0.00938678		15.1% [11.3, 18.9]	21.7% [12.8, 30.6]	Chi2 = 1.66283; pval=0.19722	0.0282371		15.4% [11.8, 19.1]	25.6% [11.9, 39.3]	Chi2 = 1.99209; pval=0.15812	0.00285575
		nevents	1.28 [1.12, 1.45]	1.54 [1.14, 1.95]	KS = 0.07525; pval=0.86717	0.00524976		1.28 [1.12, 1.43]	1.68 [1.16, 2.20]	KS = 0.10367; pval=0.65954	0.0142828		1.28 [1.11, 1.45]	1.54 [1.16, 1.92]	KS = 0.06876; pval=0.90677	0.0039338		1.29 [1.12, 1.46]	1.47 [1.10, 1.84]	KS = 0.04548; pval=0.99786	0.00154156		1.29 [1.13, 1.45]	1.72 [1.12, 2.31]	KS = 0.12122; pval=0.62817	0.000639215
		eventsbin	58.7% [53.5, 63.8]	62.9% [51.5, 74.2]	Chi2 = 0.26525; pval=0.60654	0		59.0% [53.9, 64.0]	62.3% [49.2, 75.3]	Chi2 = 0.09445; pval=0.75860	0		58.3% [53.1, 63.5]	64.5% [53.7, 75.2]	Chi2 = 0.75574; pval=0.38467	0		58.9% [53.6, 64.1]	61.4% [51.0, 71.9]	Chi2 = 0.09148; pval=0.76230	0		58.9% [54.0, 63.8]	64.1% [49.0, 79.2]	Chi2 = 0.21064; pval=0.64626	0
	Medication history	mhssri	0.37 [0.30, 0.44]	0.39 [0.24, 0.53]	KS = 0.04652; pval=0.99884	0		0.38 [0.31, 0.45]	0.34 [0.15, 0.53]	KS = 0.03292; pval=1.00000	0		0.37 [0.30, 0.44]	0.37 [0.23, 0.51]	KS = 0.03299; pval=1.00000	0		0.38 [0.31, 0.45]	0.35 [0.20, 0.50]	KS = 0.03080; pval=1.00000	0.00153796		0.38 [0.31, 0.44]	0.33 [0.13, 0.53]	KS = 0.04504; pval=1.00000	0.00811012
		everssri	30.5% [25.7, 35.3]	34.3% [23.2, 45.4]	Chi2 = 0.23609; pval=0.62704	0.00239372		31.5% [26.8, 36.3]	28.3% [16.2, 40.4]	Chi2 = 0.09904; pval=0.75299	0		30.7% [25.9, 35.6]	32.9% [22.3, 43.5]	Chi2 = 0.05432; pval=0.81571	0		32.0% [27.0, 36.9]	27.7% [18.1, 37.3]	Chi2 = 0.37899; pval=0.53814	0		31.2% [26.5, 35.8]	30.8% [16.3, 45.3]	Chi2 = 0.01753; pval=0.89468	0
		mhtca	0.22 [0.16, 0.28]	0.24 [0.11, 0.38]	KS = 0.02617; pval=1.00000	0		0.23 [0.17, 0.29]	0.17 [0.03, 0.31]	KS = 0.03640; pval=1.00000	0		0.22 [0.16, 0.28]	0.24 [0.10, 0.37]	KS = 0.01495; pval=1.00000	0		0.23 [0.17, 0.30]	0.18 [0.08, 0.28]	KS = 0.03529; pval=0.99998	0.00836849		0.22 [0.16, 0.28]	0.21 [0.02, 0.39]	KS = 0.01624; pval=1.00000	0
		evertca	17.9% [13.9, 22.0]	20.0% [10.6, 29.4]	Chi2 = 0.05572; pval=0.81339	0		18.8% [14.8, 22.7]	15.1% [5.5, 24.7]	Chi2 = 0.20577; pval=0.65010	0.00580652		18.3% [14.2, 22.3]	18.4% [9.7, 27.1]	Chi2 = 0.01721; pval=0.89563	0		18.6% [14.5, 22.8]	16.9% [8.8, 24.9]	Chi2 = 0.04650; pval=0.82926	0.0308841		18.3% [14.4, 22.2]	17.9% [5.9, 30.0]	Chi2 = 0.02547; pval=0.87321	0
		mhdual	7.4% [4.7, 10.1]	8.6% [2.0, 15.1]	Chi2 = 0.00785; pval=0.92942	0		8.2% [5.4, 10.9]	3.8% [0.0, 8.9]	Chi2 = 0.71805; pval=0.39678	0		7.2% [4.5, 10.0]	9.2% [2.7, 15.7]	Chi2 = 0.11960; pval=0.72947	0.00707526		8.3% [5.3, 11.2]	4.8% [0.2, 9.4]	Chi2 = 0.69908; pval=0.40309	0		7.9% [5.2, 10.6]	5.1% [0.0, 12.1]	Chi2 = 0.08677; pval=0.76833	0
		everdual	9.1% [6.1, 12.1]	11.4% [4.0, 18.9]	Chi2 = 0.14370; pval=0.70463	0		9.8% [6.7, 12.8]	7.5% [0.4, 14.7]	Chi2 = 0.07202; pval=0.78841	0.00891392		9.0% [6.0, 12.0]	11.8% [4.6, 19.1]	Chi2 = 0.30552; pval=0.58044	0		9.8% [6.6, 12.9]	8.4% [2.5, 14.4]	Chi2 = 0.02600; pval=0.87190	0		9.4% [6.5, 12.4]	10.3% [0.7, 19.8]	Chi2 = 0.01387; pval=0.90624	0
		mhoth	0.09 [0.05, 0.12]	0.09 [0.01, 0.16]	Chi2 = 0.10691; pval=0.94795	0.0251208		0.08 [0.05, 0.11]	0.13 [0.02, 0.24]	Chi2 = 1.20299; pval=0.54799	0		0.09 [0.05, 0.12]	0.09 [0.02, 0.17]	Chi2 = 0.01766; pval=0.99121	0		0.08 [0.05, 0.12]	0.11 [0.03, 0.18]	Chi2 = 0.70475; pval=0.70302	0		0.08 [0.05, 0.11]	0.18 [0.03, 0.33]	Chi2 = 3.71882; pval=0.15576	0
		everoth	9.7% [6.6, 12.8]	7.1% [1.1, 13.2]	Chi2 = 0.19761; pval=0.65666	0		8.7% [5.8, 11.6]	13.2% [4.1, 22.3]	Chi2 = 0.64943; pval=0.42032	0		9.6% [6.5, 12.7]	7.9% [1.8, 14.0]	Chi2 = 0.05578; pval=0.81329	0		8.9% [5.8, 11.9]	10.8% [4.2, 17.5]	Chi2 = 0.11747; pval=0.73179	0		8.4% [5.6, 11.2]	17.9% [5.9, 30.0]	Chi2 = 2.80244; pval=0.09412	0.0214079
		mhantidep	0.79 [0.65, 0.92]	0.81 [0.52, 1.11]	KS = 0.06117; pval=0.96984	0.0307921		0.80 [0.67, 0.94]	0.70 [0.33, 1.06]	KS = 0.06614; pval=0.97787	0.000889354		0.79 [0.65, 0.93]	0.80 [0.52, 1.08]	KS = 0.06499; pval=0.93659	0		0.80 [0.66, 0.94]	0.75 [0.46, 1.03]	KS = 0.06295; pval=0.93596	0.00696338		0.79 [0.66, 0.92]	0.79 [0.33, 1.26]	KS = 0.02980; pval=1.00000	0.00126602
		everantidep	48.1% [42.9, 53.4]	48.6% [36.9, 60.3]	Chi2 = 0.00439; pval=0.94716	0.00521516		48.4% [43.3, 53.5]	47.2% [33.7, 60.6]	Chi2 = 0.00027; pval=0.98691	0.00662788		48.1% [42.8, 53.4]	48.7% [37.4, 59.9]	Chi2 = 0.00137; pval=0.97045	0		48.2% [42.9, 53.6]	48.2% [37.4, 58.9]	Chi2 = 0.01377; pval=0.90659	0.00270233		47.9% [42.9, 52.9]	51.3% [35.6, 67.0]	Chi2 = 0.05463; pval=0.81519	0
		concssri	9.1% [6.1, 12.1]	11.4% [4.0, 18.9]	Chi2 = 0.14370; pval=0.70463	0		9.0% [6.0, 11.9]	13.2% [4.1, 22.3]	Chi2 = 0.53832; pval=0.46313	0		9.3% [6.2, 12.3]	10.5% [3.6, 17.4]	Chi2 = 0.01455; pval=0.90400	0.0105141		9.8% [6.6, 12.9]	8.4% [2.5, 14.4]	Chi2 = 0.02600; pval=0.87190	0		9.2% [6.3, 12.1]	12.8% [2.3, 23.3]	Chi2 = 0.20747; pval=0.64876	0
		conctca	6.0% [3.5, 8.5]	12.9% [5.0, 20.7]	Chi2 = 3.19317; pval=0.07395	0.0173656		7.1% [4.4, 9.7]	7.5% [0.4, 14.7]	Chi2 = 0.02498; pval=0.87443	0		6.4% [3.8, 9.0]	10.5% [3.6, 17.4]	Chi2 = 1.05401; pval=0.30458	0		7.4% [4.6, 10.2]	6.0% [0.9, 11.1]	Chi2 = 0.03896; pval=0.84353	0		6.8% [4.3, 9.3]	10.3% [0.7, 19.8]	Chi2 = 0.22191; pval=0.63759	0.0365889
		concantidep	23.4% [18.9, 27.8]	28.6% [18.0, 39.2]	Chi2 = 0.60235; pval=0.43768	0		23.4% [19.0, 27.7]	30.2% [17.8, 42.5]	Chi2 = 0.83141; pval=0.36186	0.00215119		23.8% [19.3, 28.3]	26.3% [16.4, 36.2]	Chi2 = 0.10329; pval=0.74792	0		24.3% [19.7, 28.8]	24.1% [14.9, 33.3]	Chi2 = 0.01248; pval=0.91105	0		23.0% [18.8, 27.3]	35.9% [20.8, 51.0]	Chi2 = 2.52619; pval=0.11197	0.00226428
		mcbenzo	35.0% [30.1, 40.0]	57.1% [45.5, 68.7]	Chi2 = 11.10011; pval=0.00086	0.0101828		37.0% [32.0, 41.9]	50.9% [37.5, 64.4]	Chi2 = 3.25304; pval=0.07129	0.00720328		35.1% [30.0, 40.1]	55.3% [44.1, 66.4]	Chi2 = 9.86661; pval=0.00168	0.000529278		38.2% [33.0, 43.3]	41.0% [30.4, 51.5]	Chi2 = 0.11778; pval=0.73146	0.000443101		37.2% [32.3, 42.0]	53.8% [38.2, 69.5]	Chi2 = 3.47326; pval=0.06237	0.00203941
		mczhypn	12.0% [8.6, 15.4]	15.7% [7.2, 24.2]	Chi2 = 0.44349; pval=0.50544	0		12.2% [8.9, 15.6]	15.1% [5.5, 24.7]	Chi2 = 0.13441; pval=0.71390	0		11.0% [7.7, 14.3]	19.7% [10.8, 28.7]	Chi2 = 3.54968; pval=0.05956	0		12.4% [8.9, 15.9]	13.3% [6.0, 20.5]	Chi2 = 0.00036; pval=0.98495	0		12.6% [9.2, 15.9]	12.8% [2.3, 23.3]	Chi2 = 0.04311; pval=0.83551	0
		mhmirta	6.0% [3.5, 8.5]	7.1% [1.1, 13.2]	Chi2 = 0.00926; pval=0.92334	0		5.7% [3.3, 8.1]	9.4% [1.6, 17.3]	Chi2 = 0.56070; pval=0.45398	0		5.8% [3.3, 8.3]	7.9% [1.8, 14.0]	Chi2 = 0.18020; pval=0.67120	0.019448		5.6% [3.2, 8.1]	8.4% [2.5, 14.4]	Chi2 = 0.48902; pval=0.48437	0		5.5% [3.2, 7.8]	12.8% [2.3, 23.3]	Chi2 = 2.13325; pval=0.14413	0
	Polygenic Risk Score (PRS) for depression	PRS	-0.01 [-0.01, -0.01]	-0.01 [-0.01, -0.01]	KS = 0.09601; pval=0.61345	0.00369064		-0.01 [-0.01, -0.01]	-0.01 [-0.01, -0.01]	KS = 0.17304; pval=0.10939	0.0126104		-0.01 [-0.01, -0.01]	-0.01 [-0.01, -0.01]	KS = 0.06236; pval=0.95365	0.00161026		-0.01 [-0.01, -0.01]	-0.01 [-0.01, -0.01]	KS = 0.07860; pval=0.76958	0.00864932		-0.01 [-0.01, -0.01]	-0.01 [-0.01, -0.01]	KS = 0.23090; pval=0.03823	0.0106893
	Outcome: Remission	hdremit	42.5% [37.3, 47.6]	18.6% [9.5, 27.7]	Chi2 = 13.06645; pval=0.00030	--		40.8% [35.7, 45.8]	22.6% [11.4, 33.9]	Chi2 = 5.68244; pval=0.01714	--		41.7% [36.5, 46.9]	23.7% [14.1, 33.2]	Chi2 = 7.83040; pval=0.00514	--		41.7% [36.5, 47.0]	25.3% [15.9, 34.7]	Chi2 = 6.90703; pval=0.00859	--		39.8% [34.9, 44.7]	25.6% [11.9, 39.3]	Chi2 = 2.42495; pval=0.11942	--
		R. Uher, R.H. Perlis, N. Henigsberg, A. Zobel, M. Rietschel, O. Mors, et al. Depression symptom dimensions as predictors of antidepressant treatment outcome: replicable evidence for interest-activity symptoms. Psychol. Med., 42 (2012), pp. 967-980
		* Gain is a measure of feature importance from the XGBoost model. It indicates the relative contribution to the model (i.e. improvement in accuracy) for each feature based on the gain accrued from all branches of the tree that this feature was selected on.
		** The total score for MADRS
